# Supplementary material for: Leukotriene B₄ Metabolism and p70S6 Kinase 1 Inhibitors: PF-4708671 but Not LY2584702 Inhibits CYP4F3A and the ω-Oxidation of Leukotriene B₄ In Vitro and In Cellulo
Source: PLoS One. 2017 Jan 9;12(1):e0169804. doi: 10.1371/journal.pone.0169804 (PMC5222342; doi:10.1371/journal.pone.0169804)
Supplement: S1 Appendix — (XLSX) [file pone.0169804.s001.xlsx]

## Sheet: Figure 1
Figure 1A
	Leukotrienes (pmol/million cells)
	Patient 1	Patient 2	Patient 3	Patient 4	Patient 5
Unstim (DMSO)	0	0	0	0	0
Unstim (PF)	0	0	0	0	0
Unstim (DMSO)	0	0	0	0	0
Unstim (LY)	0	0	0	0	0
Thapsi	287.528	247.42	164.036	189.282	138.681
Thapsi + PF	238.49	260.435	138.154	126.902	131.512
Thapsi	238.313	241.982	287.528	247.42	126.286
Thapsi + LY	253.625	227.59	271.339	253.077	115.618
Figure 1C
[PF-4708671] (M)	ω-LTB4 (% of total LT)					LTB4 (% of total LT)
	Patient 1	Patient 2	Patient 3	Patient 4	Patient 5	Patient 1	Patient 2	Patient 3	Patient 4	Patient 5
0	68.3208	66.2102	55.7945	57.4597	61.5218	31.6792	33.7898	44.2055	42.5403	38.4782
1e-08	64.1847	65.3615	55.5911	55.8271	60.0562	35.8153	34.6385	44.4089	44.1729	39.9438
1e-07	58.3835	59.1272	51.9537	51.6472	52.3598	41.6165	40.8728	48.0463	48.3528	47.6402
1e-06	29.8684	30.1214	31.0685	24.8392	18.612	70.1316	69.8786	68.9315	75.1607	81.388
1e-05	13.7973	15.2497	9.05712	1.75396	4.37983	86.2027	84.7503	100.502	98.246	95.6202
Figure 1D
[LY 2584702] (M)	ω-LTB4 (% of total LT)					LTB4 (% of total LT)
	Patient 1	Patient 2	Patient 3	Patient 4	Patient 5	Patient 1	Patient 2	Patient 3	Patient 4	Patient 5
0	73.8161	68.7868	68.3208	66.2102	56.2902	26.1839	31.2132	31.6792	33.7898	43.7098
1e-08	73.721	68.2028	66.2779	66.1987	55.2972	26.279	31.7972	33.7221	33.8013	44.7028
1e-07	73.2562	67.7453	65.8986	65.3671	43.3825	26.7438	32.2547	34.1014	34.633	56.6175
1e-06	71.2894	65.4405	64.1188	63.0257	41.5831	28.7106	34.5595	35.8812	36.9743	58.4169
1e-05	56.4368	52.0125	49.3678	56.9642	44.5134	43.5632	47.9875	50.6322	43.0358	55.4866

## Sheet: Figure 2
Figure 2A
Time (min)	ω-LTB4 (Vehicle) (% of total LT)					LTB4 (Vehicle) (% of total LT)					ω-LTB4 (PF) (% of total LT)					LTB4 (PF) (% of total LT)
	Patient 1	Patient 2	Patient 3	Patient 4	Patient 5	Patient 1	Patient 2	Patient 3	Patient 4	Patient 5	Patient 1	Patient 2	Patient 3	Patient 4	Patient 5	Patient 1	Patient 2	Patient 3	Patient 4	Patient 5
0	0	0	0	0	0	100	100	100	100	100	0	0	0	0	0	100	100	100	100	100
5	15.3096	10.0929	12.2181	15.1125	25.2608	84.6904	89.9071	87.7819	84.8875	74.7392	1.18056	0.789873	0.340739	1.63952	1.73217	98.8194	99.2101	99.6593	98.3605	98.2678
15	39.4999	27.6297	34.6825	41.7569	62.2095	60.5001	72.3703	65.3175	58.2431	37.7905	6.50331	9.41692	2.38321	5.82484	8.63725	93.4967	90.5831	97.6168	94.1752	91.3628
30	63.1871	46.6591	58.6303	65.9271	87.0129	36.8129	53.3409	41.3697	34.0729	12.9871	12.4074	12.1247	10.7866	15.0474	16.2277	87.5926	87.8753	89.2134	84.9526	83.7723
45	76.205	60.1586	73.8701	80.1105		23.795	39.8414	26.1299	19.8895		16.4268	13.7864	13.3992	23.1337		83.5732	86.2136	86.6008	76.8663
60	86.5213	70.8561	83.4852	88.0321	97.0079	13.4787	29.1439	16.5148	11.968	2.99215	22.053	18.196	18.3966	31.0199	30.604	77.947	81.804	81.6034	68.9801	69.396
90			93.1309	95.3882	98.3936			6.86907	4.61175	1.60643			26.4445	40.865	44.7888			73.5555	59.135	55.2112
120	97.3776	88.3209	97.1204	97.9977	98.6193	2.62241	11.6791	2.87966	2.00225	1.38067	33.2295	32.6805	34.3782	49.7187	52.2313	66.7705	67.3195	65.6218	50.2813	47.7687
180			98.788	99.0259	98.9267			1.21202	0.974093	1.07328			45.5933	64.5257	66.4416			54.4067	35.4744	33.5584
Figure 2B
Time (min)	ω-LTB4 (Vehicle) (% of total LT)					LTB4 (Vehicle) (% of total LT)					ω-LTB4 (LY2584702) (% of total LT)					LTB4 (LY2584702) (% of total LT)
	Patient 1	Patient 2	Patient 3	Patient 4	Patient 5	Patient 1	Patient 2	Patient 3	Patient 4	Patient 5	Patient 1	Patient 2	Patient 3	Patient 4	Patient 5	Patient 1	Patient 2	Patient 3	Patient 4	Patient 5
0	0	0	0	0	0	100	100	100	100	100	0	1.8716	0	0	0	100	98.1284	100	100	100
5	15.3096	10.0929	12.2181	15.1125	25.2608	84.6904	89.9071	87.7819	84.8875	74.7392	9.88126	6.43953	9.8447	12.2296	14.4786	90.1187	93.5605	90.1553	87.7704	85.5214
15	39.4999	27.6297	34.6825	41.7569	62.2095	60.5001	72.3703	65.3175	58.2431	37.7905	29.6413	19.9023	27.1195	33.4155	39.5499	70.3587	80.0977	72.8805	66.5845	60.4501
30	63.1871	46.6591	58.6303	65.9271	87.0129	36.8129	53.3409	41.3697	34.0729	12.9871	48.3437	29.293	45.8025	55.2889	63.4299	51.6563	70.707	54.1975	44.711	36.5701
45	76.205	60.1586	73.8701	80.1105		23.795	39.8414	26.1299	19.8895		62.3057	43.3466	62.6768	70.9727		37.6943	56.6534	37.3232	29.0273
60	86.5213	70.8561	83.4852	88.0321	97.0079	13.4787	29.1439	16.5148	11.968	2.99215	74.2729	55.4081	74.5096	81.4333	87.0416	25.7272	44.5919	25.4904	18.5667	12.9584
90			93.1309	95.3882	98.3936			6.86907	4.61175	1.60643			88.3606	92.9631	95.7558			11.6394	7.03684	4.2442
120	97.3776	88.3209	97.1204	97.9977	98.6193	2.62241	11.6791	2.87966	2.00225	1.38067	95.7423	83.4869	95.0544	97.1432	97.613	4.25773	16.5131	4.94557	2.85682	2.38701
180			98.788	99.0259	98.9267			1.21202	0.974093	1.07328			98.2778	98.7623	98.1484			1.72217	1.23765	1.8516
Figure 2C
Time (min)	ω-LTB4 (Vehicle) (% of total LT)				LTB4 (Vehicle) (% of total LT)				ω-LTB4 (17-ODYA) (% of total LT)				LTB4 (17-ODYA) (% of total LT)
	Patient 1	Patient 2	Patient 3	Patient 4	Patient 1	Patient 2	Patient 3	Patient 4	Patient 1	Patient 2	Patient 3	Patient 4	Patient 1	Patient 2	Patient 3	Patient 4
0	0	0	0	0	100	100	100	100	0	0	0	0	100	100	100	100
5	12.2168	22.3035	21.9241	18.1273	87.7832	77.6965	78.0759	81.8727	2.68053	3.39393	6.99877	5.17316	97.3195	96.6061	93.0012	94.8268
10	35.5595	54.9166			64.4405	45.0834			9.24082	12.3807			90.7592	87.6193
15	59.309	81.5181	60.98	55.3673	40.691	18.482	39.02	44.6327	21.504	26.8721	21.5505	19.5681	78.496	73.1279	78.4495	80.4319
30	73.1519	89.9313	86.8806	74.9992	26.8481	10.0687	13.1194	25.0008	31.6854	37.3834	40.5146	34.5837	68.3146	62.6166	59.4854	65.4163
60	82.5708	95.3679	97.2441	93.4769	17.4292	4.63205	2.75588	6.52307	43.0494	49.8456	63.9079	57.1174	56.9506	50.1544	36.0921	42.8826
90	93.4262	98.1081	98.4136	97.4469	6.57379	1.89187	1.5864	2.55307	63.008	70.143	79.272	78.6504	36.992	29.857	20.728	21.3496
120	97.4598	98.5107	98.616	98.5087	2.54023	1.48926	1.38395	1.49132	78.269	83.4193	88.8322	90.5913	21.731	16.5807	11.1678	9.4087
180	98.4873	98.611	98.9024		1.51266	1.38903	1.09762		92.2506	94.3974	96.2298		7.7494	5.60265	3.77023
Figure 2D
Pre-incubation time (min)	ω-LTB4 (% of control)
	PF-4708671 (% of control)						17-ODYA (% of control)
	Patient 1	Patient 2	Patient 3	Patient 4	Patient 5	Patient 6	Patient 1	Patient 2	Patient 3	Patient 4	Patient 5	Patient 6	Patient 7	Patient 8
0	6.90811	16.1415	20.9066	17.8216	22.1236	29.5638	100	100	100	100	100	100	100	100
5	7.50611	17.5677	24.7581	14.8943			61.797	61.6968	65.0647	87.1461	65.1968		69.1441	63.8293
10	6.84634	18.1772	21.7272	14.2396			51.4083	51.5388	51.6182	65.1249	55.7056		60.6701	50.4517
15	6.00562	16.7592	25.326	16.7697			45.4049	45.7979	47.1042	60.9758	54.7624	74.2682	64.2893	40.1655
30	7.34866	18.5446	21.0274	20.6164			45.2819	41.9594	30.6429	53.8013	41.9993	63.474	48.9044	38.7543
60					19.2071	18.1354					40.9612	42.0803	47.6051	33.369
Figure 2E
	ω-LTB4 (nM)				LTB4 (nM)
	Patient 1	Patient 2	Patient 3	Patient 4	Patient 1	Patient 2	Patient 3	Patient 4
Medium	0	0	0	0	905.124	905.124	690.417	740.493
Supernatant	0	0	0	0	837.714	777.62	687.536	688.932
Cell suspension	183.507	297.608	230.902	235.128	623.695	538.719	545.811	540.726

## Sheet: Figure 3
Figure 3A
[inhibitor] (M)	ω-LTB4 (% of control)
	PF-4708671			LY2584702			17-ODYA
	Mean	SD	N	Mean	SD	N	Mean	SD	N
0	99.9998	15.6649	4
1e-09	93.5825	0	3
1e-08	83.7963	33.9176	3
1e-07	80.3531	34.5778	3
1e-06	47.4603	16.8179	5
3e-06	34.2032	18.4167	5
1e-05	9.61417	7.05447	5	80.6161	15.7733	4	0	0	3
3e-05	0.316026	0.706656	5
Figure 3B
Time (seconds)	ω-LTB4 (nM)
	[LTB4] = 1 μM	[LTB4] = 5 μM	[LTB4] = 10 μM	[LTB4] = 20 μM
0	0	0	0	0
45	0	0	33.5789
60	0	21.542	50.163
120	20.2681	49.2488	88.7815
180				235.288
300	30.5879	131.786	230.733	431.039
600	72.057	283.48	435.063	938.744
750				1125.02
900				1318.23
Figure 3C
[LTB4] (μM)	Vi (nM/s)
	Vehicle								PF-4708671 1 μM								PF-4708671 3 μM								PF-4708671 10 μM								PF-4708671 30 μM
	Experiment 1	Experiment 2	Experiment 3	Experiment 4	Experiment 5	Experiment 6	Experiment 7	Experiment 8	Experiment 1	Experiment 2	Experiment 3	Experiment 4	Experiment 5	Experiment 6	Experiment 7	Experiment 8	Experiment 1	Experiment 2	Experiment 3	Experiment 4	Experiment 5	Experiment 6	Experiment 7	Experiment 8	Experiment 1	Experiment 2	Experiment 3	Experiment 4	Experiment 5	Experiment 6	Experiment 7	Experiment 8	Experiment 1	Experiment 2	Experiment 3	Experiment 4	Experiment 5	Experiment 6	Experiment 7	Experiment 8
0	0	0	0	0	0	0	0	0	0	0	0	0	0	0	0	0	0	0	0	0	0	0	0	0	0	0	0	0	0	0	0	0	0	0	0	0	0	0	0	0
1	1.626	1.968	1.695	0.9224	1.367				1.904	1.248	0.4631	1.411	1.18	0.777			1.299	1.024	0.6889	0.4182	0.739	0.8854			0.4453	0.3492	0.4169	0.118	0.1862					0.202	0.1181	0.1435	0.1139	0.1345
2.5						1.572	3.317	2.005						1.8	2.089	2.231						1.662	2.228	1.788						0.4721	0.3954	0.5348						0.2545	0.4186	0.4907
5	4.252	4.391	4.324	2.951	2.046		3.595	2.592	3.088	3.536	2.284	3.124	2.142		1.536	2.109	3.158	2.764	2.289	2.018	1.961		3.054	2.19	1.502	1.586	1.237	0.7414	1.123		1.065		0.7417	0.5928	0.4633	0.5909	0.5079		0.3087
7.5						2.028	4.116	3.299							3.003	2.472						2.89	3.393	2.43						0.8427	0.8645	0.8631						0.7475	0.3306	1.078
10	4.901	4.729	5.553	4.166	2.832				4.89	5.018	3.752	3.311	2.835				4.381	3.874	3.226	3.314	2.676				2.838	2.859	1.939	1.727	1.719				0.983	1.159	0.7349	0.849	0.6852
20				4.474	3.044		5.881	3.677							3.21	2.697					2.71		3.743	2.022					2.102		0.9608	1.846					0.9621		0.5306	1.491
Figure 3D
1/[LTB4] (μM-1)	1/Vi (nM-1*s)
	Vehicle								PF-4708671 1 μM								PF-4708671 3 μM								PF-4708671 10 μM								PF-4708671 30 μM
	Experiment 1	Experiment 2	Experiment 3	Experiment 4	Experiment 5	Experiment 6	Experiment 7	Experiment 8	Experiment 1	Experiment 2	Experiment 3	Experiment 4	Experiment 5	Experiment 6	Experiment 7	Experiment 8	Experiment 1	Experiment 2	Experiment 3	Experiment 4	Experiment 5	Experiment 6	Experiment 7	Experiment 8	Experiment 1	Experiment 2	Experiment 3	Experiment 4	Experiment 5	Experiment 6	Experiment 7	Experiment 8	Experiment 1	Experiment 2	Experiment 3	Experiment 4	Experiment 5	Experiment 6	Experiment 7	Experiment 8
1	0.615006	0.50813	0.589971	1.08413	0.731529				0.52521	0.801282	2.15936	0.708717	0.847458	1.287			0.769823	0.976562	1.45159	2.3912	1.35318	1.12943			2.24568	2.86369	2.39866	8.47458	5.37057					4.9505	8.4674	6.96864	8.77963	7.43494
0.4						0.636132	0.301477	0.498753						0.555556	0.478698	0.448229						0.601685	0.448833	0.559284						2.1182	2.52908	1.86986						3.92927	2.38892	2.03791
0.2	0.235183	0.227739	0.231267	0.338868	0.488759		0.278164	0.385802	0.323834	0.282805	0.437828	0.320102	0.466853		0.651042	0.474158	0.316656	0.361795	0.436872	0.49554	0.509944		0.327439	0.456621	0.665779	0.630517	0.808407	1.3488	0.890472		0.938967		1.34825	1.68691	2.15843	1.69233	1.96889		3.23939
0.133333						0.493097	0.242954	0.303122							0.333	0.404531						0.346021	0.294724	0.411523						1.18666	1.15674	1.15861						1.33779	3.0248	0.927644
0.1	0.20404	0.211461	0.180083	0.240038	0.353107				0.204499	0.199283	0.266525	0.302024	0.352734				0.228258	0.258131	0.309981	0.30175	0.373692				0.352361	0.349773	0.51573	0.579039	0.581734				1.01729	0.862813	1.36073	1.17786	1.45943
0.05				0.223514	0.328515		0.170039	0.271961							0.311526	0.370782					0.369004		0.267165	0.49456					0.475737		1.0408	0.541712					1.03939		1.88466	0.670691

## Sheet: Figure 4
Figure 4A
	ω-LTB4 (% of control)
	No Wash				HBSS				Plasma
	Patient 1	Patient 2	Patient 3	Patient 4	Patient 1	Patient 2	Patient 3	Patient 4	Patient 1	Patient 2	Patient 3	Patient 4
Thapsi	99.9996	100.001	99.9991	99.9999	101.498	100.024	108.647	101.482	95.1269	111.977	111.091	108.291
Thapsi + PF-4708671 (5 min)	11.0314	14.159	0	0	102.788	96.8606	107.205	105.598	103.307	104.591	104.149	110.155
Figure 4B
	ω-LTB4 (% of control)
	No Wash				HBSS				Plasma
	Patient 1	Patient 2	Patient 3	Patient 4	Patient 1	Patient 2	Patient 3	Patient 4	Patient 1	Patient 2	Patient 3	Patient 4
LTB4	100	100	100	100	63.7553	61.6432	68.0014	69.0909	54.2552	54.1649	94.7914	77.7649
LTB4 + PF-4708671 (5 min)	18.7465	19.9443	20.9903	19.5107	51.6487	72.9047	78.2749	69.6039	54.2238	70.5231	108.26	82.0139
Figure 4C
	ω-LTB4 (% of control)
	No Wash				HBSS				Plasma
	Patient 1	Patient 2	Patient 3	Patient 4	Patient 1	Patient 2	Patient 3	Patient 4	Patient 1	Patient 2	Patient 3	Patient 4
LTB4	100	100	100	100	81.2547	76.4826	54.5267	63.014	83.7523	82.0491	76.8228	72.1781
LTB4 + PF-4708671 (15 min)	3.80757	14.6521	15.6743	15.7057	67.0178	74.1224	40.0517	62.0592	91.1907	82.4838	74.8793	69.4651
Figure 4D
	ω-LTB4 (% of control)
	No Wash				HBSS				Plasma
	Patient 1	Patient 2	Patient 3	Patient 4	Patient 1	Patient 2	Patient 3	Patient 4	Patient 1	Patient 2	Patient 3	Patient 4
Thapsi	100	100	100	100	112.575	101.147	101.94	96.7025	120.947	102.541	109.618	101.854
Thapsi + 17-ODYA (30 min)	37.5581	22.5207	27.1527	28.4264	50.1686	32.9876	42.5554	47.1498	54.8748	32.7229	48.4869	48.413
Figure 4E
	ω-LTB4 (% of control)
	No Wash				HBSS				Plasma
	Patient 1	Patient 2	Patient 3	Patient 4	Patient 1	Patient 2	Patient 3	Patient 4	Patient 1	Patient 2	Patient 3	Patient 4
LTB4	100	100	100	100	74.9472	87.2851	59.6234	95.3234	71.3948	113.437	92.4166	79.3995
LTB4 + 17-ODYA (30 min)	46.3072	45.6174	33.5853	53.0761	41.7948	40.4555	25.7444	23.6366	45.9109	57.6046	41.0277	37.1352
Figure 4F
	ω-LTB4 (% of control)
	No Wash				HBSS				Plasma
	Patient 1	Patient 2	Patient 3	Patient 4	Patient 1	Patient 2	Patient 3	Patient 4	Patient 1	Patient 2	Patient 3	Patient 4
LTB4	100	100	100	100	81.2547	76.4826	54.5267	63.014	83.7523	82.0491	76.8228	72.1781
LTB4 + 17-ODYA (15 min)	40.9205	40.9456	49.3993	46.5768	18.9929	29.5123	12.2148	25.4209	41.9105	44.4651	45.0389	42.7831
